# Supplementary material for: Dataset of quantitative structured office measurements of movements in the extremities
Source: Data Brief. 2020 Jun 18;31:105876. doi: 10.1016/j.dib.2020.105876 (PMC7334383; doi:10.1016/j.dib.2020.105876)
Supplement: Supplementary file 1 [file mmc1.xlsx]

## Sheet: Table 1
Participant	Diagnosis	Male	Age	Time	Ht	Wt	3.17UR	3.17UL	3.17UCR	3.17UCL	3.15R	3.15L	3.4R	3.4L	3.5R	3.5L	3.6R	3.6L	3.9U	3.17LR	3.17LL	3.17LCR	3.17LCL	3.7R	3.7L	3.8R	3.8L	3.9L	levodopa	levodopa on	DBS	DBSon	Time	Age	Ht	Wt	Months after test	3.17UR	3.17UL	3.17UCR	3.17UCL	3.15R	3.15L	3.4R	3.4L	3.5R	3.5L	3.6R	3.6L
1	PD	1	57	Test	60	238	4	4	4	4	4	1	1	1	0	1	2	2	1	4	3	3	2	1	1	1	1	1	1	.	1	0	Retest 1	60	.	.	27	1	0	1	0	1	1	1	2	1	2	2	3
2	PD	1	74	Test	67	259	2	0	0	0	3	3	3	1	1	0	1	1	1	0	0	0	1	1	2	1	0	0	1	.	1	1	Retest 1	.	.	.	.	.	.	.	.	.	.	.	.	.	.	.	.
3	PD	1	45	Test	76	246	0	0	0	0	0	1	0	1	0	0	1	2	0	0	0	0	0	1	1	1	0	0	1	.	0	0	Retest 1	46	.	.	10	0	1	0	0	1	1	0	1	0	0	2	2
4	MSA-P	1	54	Test	67	147	0	0	0	0	1	0	3	3	3	3	3	3	4	0	0	0	0	3	4	3	4	4	1	1	0	0	.	.	.	.	.	.	.	.	.	.	.	.	.	.	.	.	.
5	PD	0	70	Test	62	114	1	1	1	1	0	1	1	1	1	2	2	3	3	.	.	.	.	.	.	.	.	.	1	1	1	1	.	.	.	.	.	.	.	.	.	.	.	.	.	.	.	.	.
6	PD	0	63	Test	66	184	0	4	0	4	0	3	1	0	0	0	1	2	0	0	0	0	1	2	3	1	1	1	1	.	1	1	Retest 1	63	.	.	5	1	2	0	3	0	1	0	1	0	1	1	2
7	PD	1	80	Test	70	189	1	3	2	4	1	2	2	3	1	1	2	3	0	0	0	0	0	1	2	1	2	0	1	.	0	0	.	.	.	.		.	.	.	.	.	.	.	.	.	.	.	.
8	PD	0	58	Test	62	104	0	0	0	0	0	1	1	2	1	2	1	2	1	0	0	0	0	1	1	0	1	0	1	.	0	0	.	.	.	.		.	.	.	.	.	.	.	.	.	.	.	.
9	PD	1	75	Test	66	139	0	2	0	1	1	1	1	3	3	4	3	4	4	0	0	0	0	4	4	4	4	4	1	.	0	0	.	.	.	.		.	.	.	.	.	.	.	.	.	.	.	.
10	PD	1	83	Test	71	188	0	0	0	0	1	1	1	1	2	1	1	1	2	0	0	0	0	1	1	1	1	2	1	.	0	0	Retest 1	83	.	.	1	1	0	0	0	1	1	1	1	1	0	1	1
11	PD	1	60	Test	69	179	0	0	0	1	0	2	1	2	1	2	1	1	0	0	0	0	0	1	2	1	1	0	1	.	0	0	Retest 1	60	.	.	2	1	1	0	2	1	1	1	2	2	2	1	3
12	PD	1	65	Test	71	220	1	0	0	0	1	1	2	2	2	1	3	1	1	0	0	0	0	4	1	1	1	1	1	.	1	1	.	.	.	.		.	.	.	.	.	.	.	.	.	.	.	.
13	PD	0	80	Test	66	154	0	0	1	1	1	2	1	2	1	2	1	2	0	0	0	1	1	1	1	2	1	0	1	.	0	0	Retest 1	83	66	136	26	0	0	0	0	1	1	2	3	3	3	3	3
14	PD	1	67	Test	60	207	2	0	0	0	2	1	3	4	2	3	3	3	0	.	.	.	.	.	.	.	.	.	1	.	0	0	Retest 1	67	.	.	1	2	2	1	1	2	1	3	4	2	3	3	4
15	PD	1	70	Test	69	137	2	1	0	0	1	1	1	1	1	1	1	2	1	0	0	0	1	2	2	0	1	1	1	.	Left 1	Left 1	Retest 1	71	69	140	20	0	1	0	0	1	2	0	0	.	.	.	.
17	PD	1	65	Test	68	161	0	0	0	1	1	1	1	1	0	1	1	1	0	0	4	0	4	3	4	0	1	0	1	.	1	1	.	.	.	.		.	.	.	.	.	.	.	.	.	.	.	.
18	PD	1	62	Test	75	216	1	2	1	1	1	1	3	3	3	3	3	3	1	0	0	0	0	3	3	2	3	0	1	.	1	1	Retest 1	.	.	.		.	.	.	.	.	.	.	.	.	.	.	.
19	PD	1	76	Test	72	178	0	0	0	0	1	1	2	2	1	2	1	2	1	0	1	0	0	1	1	1	1	0	1	1	0	0	Retest 1	76	70	183	6	0	1	0	1	1	1	0	1	3	3	2	3
20	HC	1	70	Test	61	122	0	0	0	0	1	1	0	0	1	0	0	1	0	0	0	0	0	0	0	0	0	0	0	0	0	0	Retest 1	70	61	122	2	0	0	0	0	1	1	0	1	0	0	0	1
21	PD	0	62	Test	64	161	0	0	0	0	1	1	3	2	3	3	3	3	1	1	0	0	0	2	3	3	2	1	1	.	1	1	.	.	.	.		.	.	.	.	.	.	.	.	.	.	.	.
22	PD	1	53	Test	74	182	1	2	1	2	1	1	3	3	3	3	3	3	1	1	0	1	0	3	3	3	3	0	1	1	1	1	Retest 1	53	74	172	7	1	2	1	2	1	1	3	3	3	4	3	3
23	PD	0	72	Test	64	177	0	0	1	0	1	1	1	1	2	1	2	2	0	0	0	0	0	2	2	1	0	0	1	1	1	1	Retest 1	72	64	176	5	1	1	1	0	1	1	2	2	2	3	1	3
24	HC	1	58	Test	71	215	0	0	0	0	0	1	1	1	0	1	1	1	0	0	0	0	0	1	1	0	0	0	0	0	0	0	Retest 1	59	71	215	3	0	0	0	0	1	0	0	0	0	0	0	1
25	HC	1	55	Test	67	159	0	0	0	0	0	1	1	1	1	1	1	1	0	0	1	0	0	1	1	1	2	0	0	0	0	0	Retest 1	55	67	159	2	0	0	1	0	1	1	1	1	1	2	2	2
26	HC	0	69	Test	.	.	0	0	0	0	0	0	0	1	0	0	0	2	0	0	0	0	0	0	0	0	0	0	0	0	0	0	Retest 1	69	.	.	2	0	0	0	0	0	1	0	1	0	0	1	2
27	HC	1	74	Test	70	193	1	1	0	0	0	1	0	0	1	1	0	1	0	0	0	0	0	1	1	0	0	0	0	0	0	0	Retest 1	74	70	193	1	0	0	0	0	1	1	0	0	0	1	0	1
28	HC	0	55	Test	64	201	0	0	0	0	0	0	1	1	2	1	1	0	0	0	0	0	0	1	1	0	0	1	0	0	0	0	Retest 1	55	64	201	1	0	1	0	0	0	0	1	1	0	1	0	0
29	HC	1	68	Test	.	.	0	0	0	1	0	2	0	0	2	2	2	3	0	0	0	0	0	2	2	2	2	0	0	0	0	0	Retest 1	68	.	.	1	0	0	0	0	0	0	2	3	3	1	2	2
30	HC	0	60	Test	66	149	0	0	1	0	1	0	0	1	1	1	0	2	0	0	0	0	0	1	2	0	1	1	0	0	0	0	Retest 1	60	66	149	1	1	1	2	1	0	1	0	1	1	1	0	2
N		18	29		.	.	29	29	29	29	29	29	29	29	29	29	29	29	29	.	.	.	.	.	.	.	.	.	29	.	.	.		.	.	.	.	.	.	.	.	.	.	.	.	.	.	.	.
Mean			65.52		.	.	.	.	.	.	.	.	.	.	.	.	.	.	.	.	.	.	.	.	.	.	.	.	0.72	.	.	.		.	.	.	.	.	.	.	.	.	.	.	.	.	.	.	.
SD			9.26		.	.	.	.	.	.	.	.	.	.	.	.	.	.	.	.	.	.	.	.	.	.	.	.	0.45	.	.	.		.	.	.	.	.	.	.	.	.	.	.	.	.	.	.	.
[truncated: 43 more columns]
