# Supplementary material for: Dataset of quantitative structured office measurements of movements in the extremities
Source: Data Brief. 2020 Jun 18;31:105876. doi: 10.1016/j.dib.2020.105876 (PMC7334383; doi:10.1016/j.dib.2020.105876)
Supplement: Supplementary file 2 [file mmc2.xlsx]

## Sheet: Table 2
Participant	Diagnosis	Male	Age at retest	Months after test	3.17UR	3.17UL	3.17UCR	3.17UCL	3.15R	3.15L	3.4R	3.4L	3.5R	3.5L	3.6R	3.6L	3.9U	3.9L	3.17LR	3.17LL	3.17LCR	3.17LCL	3.7R	3.7L	3.8R	3.8L	Levodopa use	Levodopa effect	DBS	DBS effect
1	PD	1	60	27	-3	-4	-3	-4	-3	0	0	1	1	1	0	1	0	0	-3	-3	-3	-2	1	1	-1	0	.	.	.	.
3	PD	1	46	10	0	1	0	0	1	0	0	0	0	0	1	0	0	1	0	0	0	0	1	1	0	1	.	.	.	.
6	PD	0	63	5	1	-2	0	-1	0	-2	-1	1	0	1	0	0	0	0	1	0	1	0	-1	0	0	0	.	.	.	.
10	PD	1	83	1	1	0	0	0	0	0	0	0	-1	-1	0	0	0	0	0	0	0	0	0	0	0	0	.	.	.	.
11	PD	1	60	2	1	1	0	1	1	-1	0	0	1	0	0	2	0	0	0	0	1	1	2	1	0	0	.	.	.	.
13	PD	0	83	26	0	0	-1	-1	0	-1	1	1	2	1	2	1	1	1	0	0	-1	-1	0	2	-2	2	.	.	.	.
14	PD	1	69	20	0	0	-1	-1	-1	1	-3	-4	-1	-2	-1	0	0	0	0	-1	0	0	-1	-1	1	1	.	.	.	.
19	PD	1	76	6	0	1	0	1	0	0	-2	-1	2	1	1	1	0	1	1	0	0	1	-1	0	-1	0	0	0	0	0
22	PD	1	53	7	0	0	0	0	0	0	0	0	0	1	0	0	0	1	0	1	0	1	0	0	0	0	0	0	0	0
23	PD	0	72	5	1	1	0	0	0	0	1	1	0	2	-1	1	0	0	0	0	1	0	0	2	0	2	0	0	0	0
Sum		7
N		10	10	10	10	10	10	10	10	10	10	10	10	10	10	10	10	10	10	10	10	10	10	10	10	10
Mean			66.5	10.9	0.1	-0.2	-0.5	-0.5	-0.2	-0.3	-0.4	-0.1	0.4	0.4	0.2	0.6	0.1	0.4	-0.1	-0.3	-0.1	0	0.1	0.6	-0.3	0.6
SD			12.34	9.76	1.2	1.62	0.97	1.43	1.14	0.82	1.26	1.52	1.07	1.17	0.92	0.7	0.32	0.52	1.1	1.06	1.2	0.94	0.99	0.97	0.82	0.84
Participant	Diagnosis	Male	Age at retest
20	HC	1	70	2	0	0	0	0	0	0	0	1	-1	0	0	0	0	0	0	0	0	0	0	1	0	1	0	0	0	0
24	HC	1	59	3	0	0	0	0	1	-1	-1	-1	0	-1	-1	0	0	0	0	0	0	0	0	0	1	1	0	0	0	0
25	HC	1	55	2	0	0	1	0	1	0	0	0	0	1	1	1	0	0	0	-1	0	0	0	0	0	-1	0	0	0	0
26	HC	0	69	2	0	0	0	0	0	1	0	0	0	0	1	0	0	0	0	0	0	0	0	0	0	0	0	0	0	0
27	HC	1	74	1	-1	-1	0	0	1	0	0	0	-1	0	0	0	0	0	0	0	0	0	0	0	0	1	0	0	0	0
28	HC	0	55	1	0	1	0	0	0	0	0	0	-2	0	-1	0	0	-1	0	0	0	0	-1	-1	0	0	0	0	0	0
29	HC	1	69	1	0	0	0	-1	0	-2	2	3	1	-1	0	-1	0	0	0	0	0	0	0	0	0	-1	0	0	0	0
30	HC	0	60	1	1	1	2	0	0	0	-1	1	0	0	-2	2	0	-1	0	0	0	0	1	0	0	0	0	0	0	0
Sum		5
N		8	8	8	8	8	8	8	8	8	8	8	8	8	8	8	8	8	8	8	8	8	8	8	8	8
Mean			63.88	1.63	0	0.13	0.38	-0.13	0.38	-0.25	0	0.5	-0.38	-0.13	-0.25	0.25	0	-0.25	0	-0.13	0	0	0	0	0.13	0.13
SD			7.45	1.63	0.54	0.64	0.74	0.35	0.51	0.89	0.93	1.2	0.92	0.64	1.04	0.89	0	0.46	0	0.35	0	0	0.53	0.53	0.35	0.83
